# Supplementary material for: RNA Binding to CCRRM of PABPN1 Induces Conformation Change
Source: Biology (Basel). 2025 Apr 17;14(4):432. doi: 10.3390/biology14040432 (PMC12024694; doi:10.3390/biology14040432)
Supplement: Supplementary file 1 [file biology-14-00432-s001.zip]

Archive with 2 entries (2 files):
- biology-3561413-figures.pdf
- biology-3561413-western blots.pdf
